# Supplementary material for: The prevalence and antimicrobial resistance of respiratory pathogens isolated from feedlot cattle in Canada
Source: Front Microbiol. 2025 Jan 28;16:1497402. doi: 10.3389/fmicb.2025.1497402 (PMC11810952; doi:10.3389/fmicb.2025.1497402)
Supplement: Supplementary file 1 [file Data_Sheet_1.zip]

Archive with 4 entries (4 files):
- Rattanapanadda_Supplemental_Table3.22DEC2024.pdf
- Rattanapanadda_Supplemental_Table2.22DEC2024.pdf
- Rattanapanadda_Supplemental_Table1.22DEC2024.pdf
- Rattanapanadda _Supplemental_Methods.22DEC2024.pdf
